# Supplementary material for: Antiviral Function of NKEF against VHSV in Rainbow Trout
Source: Biology (Basel). 2021 Oct 15;10(10):1045. doi: 10.3390/biology10101045 (PMC8533630; doi:10.3390/biology10101045)
Supplement: Supplementary file 1 [file biology-10-01045-s001.zip › Supplementary Table S1.xlsx]

## Sheet: 2^-DDCT
RELATIVE TO TFP (2^-DDCT)	FISH1		FISH2		FISH3		nkef
3 DPI TFP 2 ug	1.01476	0.985459	1.01317	0.987005	0.964077	1.03726
3 DPI pmNKEF 2 ug	34.4639	28.1731	222.442	210.918	91.588	91.5884
RELATIVE TO TFP (2^-DDCT)	FISH1		FISH2		FISH3		mx
3 DPI TFP 2 ug	0.999	1.001	0.998	1.002	1.028	0.973
3 DPI pmNKEF 2 ug	0.368	0.417	1.789	2.419	0.801	0.787
RELATIVE TO TFP (2^-DDCT)	FISH1		FISH2		FISH3		irf3
3 DPI TFP 2 ug	1.021	0.979	0.969	1.032	0.968	1.033
3 DPI pmNKEF 2 ug	0.59	0.601	1.276	1.61	0.682	0.694
RELATIVE TO TFP (2^-DDCT)	FISH1		FISH2		FISH3		isg15
3 DPI TFP 2 ug	1.006	0.994	0.992	1.008	1.001	0.999
3 DPI pmNKEF 2 ug	0.811	0.822	3.145	3.995	0.664	0.652
